# Supplementary material for: Improving Lipid Content in the Diatom Phaeodactylum tricornutum by the Knockdown of the Enoyl-CoA Hydratase Using CRISPR Interference
Source: Curr Issues Mol Biol. 2024 Sep 28;46(10):10923–33. doi: 10.3390/cimb46100649 (PMC11506698; doi:10.3390/cimb46100649)
Supplement: Supplementary file 1 [file cimb-46-00649-s001.zip]

Archive with 3 entries (3 files):
- supplementary figure 1a .tif
- supplementary figure 1b .tif
- supplementary Table S1.pdf
